# Supplementary material for: The Evolution of Trait Disparity during the Radiation of the Plant Genus Macrocarpaea (Gentianaceae) in the Tropical Andes
Source: Biology (Basel). 2021 Aug 25;10(9):825. doi: 10.3390/biology10090825 (PMC8470149; doi:10.3390/biology10090825)
Supplement: Supplementary file 1 [file biology-10-00825-s001.zip]

Archive with 4 entries (4 files):
- Figure_S1.pdf
- Figure_S2.pdf
- Figure_S3.pdf
- Table_S1.xlsx
