# Supplementary material for: The Evolution of Trait Disparity during the Radiation of the Plant Genus Macrocarpaea (Gentianaceae) in the Tropical Andes
Source: Biology (Basel). 2021 Aug 25;10(9):825. doi: 10.3390/biology10090825 (PMC8470149; doi:10.3390/biology10090825)
Supplement: Supplementary file 1 [file biology-10-00825-s001.zip › Table_S1.xlsx]

## Sheet: Sheet1
Trait	Model	LnL	AICc	delta AICc	X0	θ1	σ1	r	α	σ2	σ3	θ2	θ3	half-life	stationary variance
Leaf shape	BM	-57.932 (-63.965;-60.118;-57.455)	120.095 (119.14;124.467;132.161)	14.251 (8.130;15.360;23.303)	0 (0;0;0)	NA	0.19 (0.156;0.22;0.266)	NA	NA	NA	NA	NA	NA	NA	NA
	EB	-57.932 (-63.965;-60.118;-57.455)	122.335 (121.38;126.707;134.401)	16.491 (10.371;17.6;25.543)	0 (0;0;0)	NA	0.19 (0.156;0.22;0.266)	0 (0;0;0)	NA	NA	NA	NA	NA	NA	NA
	OU	-53.519 (-56.626;-54.823;-53.248)	113.508 (112.968;116.117;119.723)	7.664 (0;7.686;11.428)	NA	-0.15 (-0.226;-0.164;0.196)	0.367 (0.305;0.446;0.568)	NA	0.358 (0.287;0.424;0.536)	NA	NA	NA	NA	1.938 (1.294;1.635;2.415)	0.066 (0.043;0.094;0.151)
	SHIFT	-54.484 (-59.978;-56.582;-54.329)	115.439 (115.129;119.635;126.426)	9.595 (3.273;11.139;15.998)	-0.187 (-0.24;-0.161;0.205)	NA	0 (0;0;0.009)	NA	NA	0.223 (0.204;0.249;0.295)	NA	NA	NA	NA	NA
	ER	-54.375 (-59.979;-56.58;-53.962)	115.221 (114.394;119.631;126.428)	9.377 (2.946;10.755;15.965)	NA	-0.178 (-0.237;-0.162;0.21)	0.217 (0.188;0.245;0.295)	NA	4.145 (1.102;146.239;5364.064)	NA	NA	NA	NA	NA	NA
	BMM_Regime	-56.692 (-61.505;-58.593;-55.93)	119.854 (118.331;123.657;129.481)	14.01 (7.157;14.424;20.216)	0.006 (-0.008;0.003;0.013)	NA	0.142 (0.112;0.151;0.193)	NA	NA	0.263 (0.211;0.318;0.403)	NA	NA	NA	NA	NA
	OUM_Regime	-53.041 (-56.042;-54.175;-52.924)	114.883 (114.648;117.15;120.883)	9.039 (1.221;8.597;12.621)	NA	-0.101 (-0.181;-0.117;0.15)	0.38 (0.322;0.479;0.645)	NA	0.386 (0.322;0.486;0.636)	NA	NA	-0.507 (-0.642;-0.499;0.565)	NA	1.798 (1.09;1.425;2.155)	0.073 (0.052;0.116;0.207)
	BMM_Clade	-57.572 (-61.717;-58.993;-56.597)	121.615 (119.665;124.456;129.905)	15.771 (8.035;15.685;22.33)	0.004 (-0.007;0.003;0.009)	NA	0.162 (0.12;0.166;0.215)	NA	NA	0.228 (0.184;0.284;0.407)	NA	NA	NA	NA	NA
	OUM_Clade	-48.522 (-54.923;-48.946;-48.295)	105.844 (105.39;106.693;118.646)	0 (0;0;1.715)	NA	-0.103 (-0.185;-0.113;0.148)	1.523 (0.453;1.817;8.705)	NA	2.22 (0.471;2.609;12.745)	NA	NA	-1.007 (-1.073;-0.999;1.048)	NA	0.312 (0.054;0.266;1.47)	1.69 (0.106;2.389;56.093)
	BMM_Geo	-53.517 (-58.125;-55.149;-52.64)	115.833 (114.079;119.098;125.049)	9.989 (2.311;10.057;16.666)	-0.005 (-0.079;0.01;0.104)	NA	0.25 (0.18;0.28;0.441)	NA	NA	0.248 (0.199;0.277;0.352)	0.016 (0.008;0.017;0.026)	NA	NA	NA	NA
	OUM_Geo	-52.948 (-55.68;-54.07;-52.691)	117.12 (116.606;119.365;122.585)	11.276 (3.359;11.238;14.896)	NA	0.056 (-0.097;0.013;0.085)	0.389 (0.319;0.466;0.601)	NA	0.402 (0.325;0.475;0.613)	NA	NA	-0.234 (-0.304;-0.229;0.28)	-0.416 (-0.508;-0.427;0.459)	1.725 (1.13;1.458;2.134)	0.078 (0.051;0.111;0.184)
Flower shape	BM	-20.546 (-24.302;-21.513;-17.388)	45.322 (39.007;47.257;52.835)	13.972 (5.957;12.607;17.777)	0 (0;0;0)	NA	0.049 (0.039;0.051;0.061)	NA	NA	NA	NA	NA	NA	NA	NA
	EB	-20.546 (-24.302;-21.513;-17.388)	47.562 (41.247;49.497;55.075)	16.212 (8.197;14.847;20.017)	0 (0;0;0)	NA	0.049 (0.039;0.051;0.061)	0 (0;0;0)	NA	NA	NA	NA	NA	NA	NA
	OU	-15.956 (-17.79;-16.176;-14.373)	38.382 (35.216;38.822;42.05)	7.032 (0.496;5.312;9.071)	NA	0.029 (-0.007;0.022;0.04)	0.099 (0.077;0.103;0.133)	NA	0.386 (0.294;0.401;0.517)	NA	NA	NA	NA	1.797 (1.34;1.729;2.359)	0.019 (0.011;0.021;0.034)
	SHIFT	-16.969 (-20.136;-17.558;-14.735)	40.408 (35.941;41.586;46.742)	9.058 (2.086;7.814;11.881)	0.047 (-0.005;0.036;0.053)	NA	0 (0;0;0)	NA	NA	0.057 (0.05;0.059;0.068)	NA	NA	NA	NA	NA
	ER	-16.969 (-20.208;-17.558;-13.991)	40.408 (34.452;41.586;46.886)	9.058 (1.361;7.815;11.956)	NA	0.047 (-0.008;0.034;0.053)	0.057 (0.048;0.058;0.068)	NA	206114.844 (1.461;1903.144;55219.122)	NA	NA	NA	NA	NA	NA
	BMM_Regime	-19.623 (-22.927;-20.156;-16.582)	45.717 (39.635;46.783;52.325)	14.367 (4.88;13.308;17.194)	0 (-0.003;0;0.002)	NA	0.038 (0.031;0.039;0.048)	NA	NA	0.066 (0.049;0.068;0.087)	NA	NA	NA	NA	NA
	OUM_Regime	-15.918 (-17.731;-16.143;-14.319)	40.636 (37.439;41.086;44.262)	9.286 (2.735;7.447;11.203)	NA	0.021 (-0.008;0.011;0.028)	0.1 (0.079;0.105;0.14)	NA	0.396 (0.299;0.409;0.535)	NA	NA	0.079 (-0.01;0.077;0.141)	NA	1.75 (1.297;1.696;2.318)	0.02 (0.012;0.022;0.036)
	BMM_Clade	-12.44 (-17.114;-13.667;-11.053)	31.35 (28.577;33.805;40.699)	0 (0;0;1.046)	0.001 (-0.013;0;0.002)	NA	0.019 (0.015;0.02;0.031)	NA	NA	0.089 (0.07;0.09;0.114)	NA	NA	NA	NA	NA
	OUM_Clade	-15.956 (-17.498;-16.011;-13.569)	40.711 (35.938;40.822;43.795)	9.361 (0.691;7.478;11.186)	NA	0.029 (-0.028;0.015;0.032)	0.099 (0.077;0.105;0.135)	NA	0.386 (0.294;0.408;0.531)	NA	NA	0.032 (-0.06;0.109;0.477)	NA	1.796 (1.305;1.698;2.354)	0.019 (0.012;0.022;0.036)
	BMM_Geo	-18.5 (-22.768;-18.968;-14.771)	45.8 (38.342;46.736;54.337)	14.45 (6.799;12.376;19.098)	-0.005 (-0.012;-0.004;0.003)	NA	0.025 (0.017;0.027;0.048)	NA	NA	0.046 (0.031;0.049;0.061)	0.084 (0.054;0.085;0.104)	NA	NA	NA	NA
	OUM_Geo	-15.129 (-16.527;-15.279;-13.656)	41.483 (38.536;41.783;44.279)	10.133 (3.33;8.106;11.798)	NA	0.038 (0.009;0.042;0.072)	0.113 (0.085;0.126;0.192)	NA	0.486 (0.377;0.534;0.813)	NA	NA	0.097 (0.034;0.081;0.119)	-0.162 (-0.225;-0.179;-0.117)	1.427 (0.853;1.299;1.838)	0.027 (0.016;0.033;0.073)
Plant size	BM	-25.477 (-28.245;-26.688;-25.456)	55.184 (55.142;57.606;60.721)	4.399 (3.226;5.039;7.2)	7.76 (7.745;7.772;7.797)	NA	0.058 (0.049;0.063;0.076)	NA	NA	NA	NA	NA	NA	NA	NA
	EB	-25.477 (-28.245;-26.688;-25.456)	57.424 (57.382;59.846;62.961)	6.639 (5.466;7.279;9.439)	7.76 (7.745;7.772;7.797)	NA	0.058 (0.049;0.063;0.076)	0 (0;0;0)	NA	NA	NA	NA	NA	NA	NA
	OU	-25.524 (-27.235;-26.21;-25.273)	57.519 (57.016;58.891;60.94)	6.734 (4.308;6.07;7.848)	NA	7.768 (7.757;7.776;7.793)	0.093 (0.079;0.11;0.138)	NA	0.19 (0.158;0.237;0.306)	NA	NA	NA	NA	3.658 (2.266;2.925;4.385)	0.009 (0.006;0.013;0.021)
	SHIFT	-23.235 (-25.802;-24.518;-23.186)	52.94 (52.843;55.506;58.075)	2.155 (0.97;2.942;5.162)	7.756 (7.753;7.766;7.789)	NA	0 (0;0;0)	NA	NA	0.072 (0.069;0.077;0.087)	NA	NA	NA	NA	NA
	ER	-23.078 (-25.702;-24.249;-22.962)	52.627 (52.395;54.969;57.875)	1.842 (0.726;2.588;4.334)	NA	7.775 (7.758;7.774;7.795)	0.066 (0.058;0.074;0.085)	NA	1.067 (0.533;2.218;4645.89)	NA	NA	NA	NA	NA	NA
	BMM_Regime	-24.947 (-27.927;-26.238;-24.952)	56.365 (56.375;58.946;62.324)	5.58 (4.509;6.346;8.81)	7.762 (7.744;7.772;7.8)	NA	0.067 (0.055;0.07;0.084)	NA	NA	0.044 (0.039;0.052;0.065)	NA	NA	NA	NA	NA
	OUM_Regime	-25.523 (-27.21;-26.198;-25.268)	59.846 (59.337;61.195;63.219)	9.061 (6.606;8.386;10.07)	NA	7.766 (7.758;7.782;7.799)	0.093 (0.079;0.11;0.138)	NA	0.188 (0.155;0.238;0.309)	NA	NA	7.788 (7.679;7.745;7.824)	NA	3.683 (2.244;2.915;4.458)	0.009 (0.007;0.013;0.021)
	BMM_Clade	-24.028 (-27.992;-25.919;-24.316)	54.526 (55.102;58.308;62.455)	3.741(3.161;6.378;8.666)	7.762 (7.747;7.773;7.798)	NA	0.074 (0.052;0.069;0.089)	NA	NA	0.038 (0.036;0.052;0.071)	NA	NA	NA	NA	NA
	OUM_Clade	-25.285 (-27.107;-26.057;-25.087)	59.371 (58.974;60.914;63.015)	8.586 (6.351;8.123;9.801)	NA	7.756 (7.746;7.773;7.797)	0.092 (0.078;0.107;0.137)	NA	0.189 (0.154;0.236;0.316)	NA	NA	8.2 (7.526;8.041;8.271)	NA	3.677 (2.197;2.943;4.49)	0.009 (0.006;0.012;0.022)
	BMM_Geo	-20.992 (-23.552;-21.806;-20.677)	50.785 (50.154;52.412;55.904)	0 (0;0;0)	7.746 (7.735;7.759;7.787)	NA	0.014 (0.012;0.015;0.06)	NA	NA	0.078 (0.02;0.084;0.106)	0.047 (0.035;0.044;0.056)	NA	NA	NA	NA
	OUM_Geo	-23.299 (-24.884;-23.933;-23.023)	57.822 (57.271;59.09;60.993)	7.037 (4.32;6.371;8.466)	NA	7.695 (7.691;7.706;7.72)	0.102 (0.091;0.122;0.156)	NA	0.267 (0.24;0.327;0.431)	NA	NA	7.688 (7.665;7.686;7.706)	8.36 (8.226;8.287;8.349)	2.593 (1.607;2.121;2.891)	0.014 (0.011;0.02;0.033)
SLA	BM	-19.762 (-24.903;-19.303;-17.794)	43.953 (40.017;43.034;54.234)	9.993 (5.723;8.335;20.274)	2.26 (2.234;2.262;2.292)	NA	0.079 (0.068;0.079;0.121)	NA	NA	NA	NA	NA	NA	NA	NA
	EB	-19.762 (-24.903;-19.303;-17.794)	46.413 (42.477;45.494;56.695)	12.453 (8.184;10.795;22.734)	2.26 (2.234;2.262;2.292)	NA	0.079 (0.068;0.079;0.121)	0 (0;0;0)	NA	NA	NA	NA	NA	NA	NA
	OU	-18.12 (-20.032;-17.98;-16.996)	43.129 (40.88;42.849;46.953)	9.169 (6.372;8.059;11.782)	NA	2.415 (2.374;2.427;2.487)	0.16 (0.126;0.157;0.29)	NA	0.355 (0.271;0.35;0.62)	NA	NA	NA	NA	1.951 (1.117;1.978;2.557)	0.028 (0.017;0.028;0.089)
	SHIFT	-18.215 (-22.511;-17.797;-16.129)	43.318 (39.147;42.484;51.91)	9.358 (5.172;7.46;17.95)	2.434 (2.384;2.439;2.479)	NA	0 (0;0;0)	NA	NA	0.092 (0.081;0.09;0.13)	NA	NA	NA	NA	NA
	ER	-17.909 (-22.393;-17.512;-16.032)	42.707 (38.952;41.912;51.675)	8.747 (4.9;7.005;17.715)	NA	2.409 (2.383;2.421;2.453)	0.087 (0.076;0.087;0.13)	NA	2.44 (1.249;4.63;2363.464)	NA	NA	NA	NA	NA	NA
	BMM_Regime	-18.867 (-22.069;-18.737;-17.268)	44.624 (41.424;44.362;51.027)	10.664 (7.02;9.508;15.763)	2.219 (2.197;2.221;2.265)	NA	0.052 (0.046;0.055;0.065)	NA	NA	0.121 (0.088;0.114;0.211)	NA	NA	NA	NA	NA
	OUM_Regime	-13.08 (-14.739;-13.105;-11.903)	35.698 (33.345;35.749;39.016)	1.738 (0;0;4.277)	NA	2.278 (2.25;2.293;2.355)	0.16 (0.117;0.166;11.068)	NA	0.545 (0.396;0.559;36.522)	NA	NA	3.075 (2.903;3.054;3.196)	NA	1.272 (0.019;1.239;1.752)	0.044 (0.023;0.047;202.315)
	BMM_Clade	-19.266 (-22.537;-18.999;-17.589)	45.421 (42.066;44.887;51.963)	11.461 (7.705;10.151;17.334)	2.242 (2.212;2.247;2.285)	NA	0.059 (0.052;0.062;0.075)	NA	NA	0.108 (0.074;0.1;0.207)	NA	NA	NA	NA	NA
	OUM_Clade	-12.211 (-17.589;-12.211;-11.907)	33.96 (33.352;33.96;44.716)	0 (0;0.091;9.242)	NA	2.303 (2.285;2.303;2.378)	7.979 (0.142;0.24;12.766)	NA	30.994 (0.379;0.781;49.459)	NA	NA	2.926 (2.639;2.926;3.183)	NA	0.022 (0.014;0.888;1.828)	123.654 (0.026;0.094;316.945)
	BMM_Geo	-19.711 (-24.412;-19.208;-17.758)	46.31 (42.405;45.305;55.712)	12.35 (8.097;10.625;21.751)	2.264 (2.239;2.271;2.306)	NA	0.082 (0.07;0.082;0.129)	NA	NA	0.063 (0.047;0.059;0.079)	NA	NA	NA	NA	NA
	OUM_Geo	-18.109 (-20.022;-17.972;-16.995)	45.757 (43.529;45.482;49.583)	11.797 (8.932;10.703;14.431)	NA	2.42 (2.377;2.422;2.478)	0.16 (0.126;0.158;0.29)	NA	0.354 (0.269;0.349;0.619)	NA	NA	2.353 (2.296;2.432;2.554)	NA	1.96 (1.12;1.985;2.576)	0.028 (0.017;0.028;0.088)
Altitudinal niche	BM	-189.02 (-194.917;-188.098;-182.501)	382.244 (369.204;380.399;394.037)	77.934 (63.479;77.376;100.044)	0 (0;0;0)	NA	10.495 (9.925;10.481;11.234)	NA	NA	NA	NA	NA	NA	NA	NA
	EB	-189.02 (-194.917;-188.098;-182.501)	384.454 (371.415;382.609;396.248)	80.144 (65.689;79.586;102.255)	0 (0;0;0)	NA	10.495 (9.925;10.481;11.234)	0 (0;0;0)	NA	NA	NA	NA	NA	NA	NA
	OU	-178.926 (-184.455;-177.272;-166.789)	364.265 (339.992;360.958;375.323)	59.955 (55.68;59.308;63.185)	NA	1.023 (-1.267;0.984;1.44)	27.662 (22.944;28.229;199.778)	NA	0.686 (0.463;0.753;8.106)	NA	NA	NA	NA	1.011 (0.086;0.92;1.497)	9.483 (5.454;10.156;769.061)
	SHIFT	-184.058 (-188.87;-182.591;-178.79)	374.53 (363.993;371.595;384.155)	70.22 (57.756;69.768;90.413)	0.693 (-0.834;0.465;1.04)	NA	0 (0;0;0)	NA	NA	11.782 (10.968;11.717;12.643)	NA	NA	NA	NA	NA
	ER	-184.059 (-188.872;-182.592;-178.791)	374.532 (363.997;371.597;384.157)	70.222 (57.759;69.772;90.414)	NA	0.692 (-0.834;0.464;1.04)	11.78 (10.968;11.707;12.624)	NA	468.62 (481.586;2821.801;31046.794)	NA	NA	NA	NA	NA	NA
	BMM_Regime	-178.425 (-184.83;-176.924;-170.481)	363.265 (347.376;360.261;376.073)	58.955 (51.937;61.225;74.031)	-1.041 (-1.314;-1.038;1.153)	NA	2.855 (1.917;2.758;3.795)	NA	NA	30.94 (24.832;29.841;37.913)	NA	NA	NA	NA	NA
	OUM_Regime	-147.804 (-153.633;-145.983;-133.81)	304.31 (276.321;300.668;315.968)	0 (0;0;0)	NA	-1.184 (-1.482;-0.997;1.003)	358.989 (51.191;481.74;905.369)	NA	26.056 (3.567;34.922;88.788)	NA	NA	6.322 (-6.18;5.763;7.153)	NA	0.027 (0.008;0.02;0.194)	4676.828 (88.814;8948.43;39845.788)
	BMM_Clade	-189.011 (-194.878;-187.633;-181.968)	384.436 (370.35;381.679;396.17)	80.126 (63.683;79.586;101.789)	-0.004 (-0.057;-0.003;0.042)	NA	10.284 (7.854;10.355;13.451)	NA	NA	10.821 (7.55;10.376;14.995)	NA	NA	NA	NA	NA
	OUM_Clade	-173.264 (-181.219;-171.185;-158.177)	355.229 (325.056;351.072;371.14)	50.919 (43.436;50.432;58.568)	NA	0.136 (-0.348;0.134;0.436)	174.485 (29.523;227.041;943.444)	NA	5.57 (0.737;9.066;52.032)	NA	NA	4.649 (-4.332;3.866;6.221)	NA	0.124 (0.013;0.076;0.942)	485.925 (11.326;1154.361;22289.729)
	BMM_Geo	-185.818 (-191.478;-184.316;-176.555)	380.338 (361.811;377.334;391.659)	76.028 (65.589;75.684;94.447)	0.407 (-0.395;0.293;0.601)	NA	6.796 (4.378;6.522;9.247)	NA	NA	6.586 (4.478;6.172;9.099)	26.82 (15.92;26.441;42.061)	NA	NA	NA	NA
	OUM_Geo	-176.82 (-182.281;-174.922;-164.439)	364.711 (339.95;360.916;375.633)	60.401 (56.801;59.805;63.156)	NA	2.258 (-2.155;2.084;2.605)	27.214 (23.147;27.87;198.499)	NA	0.728 (0.517;0.793;8.174)	NA	NA	1.73 (-1.99;1.561;2.217)	-1.455 (-2.259;-0.943;0.923)	0.952 (0.085;0.874;1.341)	9.908 (6.145;10.965;848.366)
Latitudinal niche	BM	-160.604 (-166.832;-159.262;-153.487)	325.412 (311.178;322.728;337.868)	79.395 (60.24;80.583;91.53)	0 (0;0;0)	NA	4.197 (3.886;4.183;4.42)	NA	NA	NA	NA	NA	NA	NA	NA
	EB	-160.604 (-166.832;-159.262;-153.487)	327.623 (313.388;324.938;340.078)	81.606 (62.45;82.793;93.74)	0 (0;0;0)	NA	4.197 (3.886;4.189;4.423)	0 (0;0;0)	NA	NA	NA	NA	NA	NA	NA
	OU	-161.084 (-165.657;-158.684;-152.889)	328.583 (312.192;323.782;337.729)	82.566 (58.705;82.731;93.847)	NA	-0.166 (-0.287;-0.125;0.019)	5.442 (4.976;5.63;6.866)	NA	0.103 (0.078;0.128;0.251)	NA	NA	NA	NA	6.758 (2.764;5.435;8.854)	0.279 (0.195;0.368;0.858)
	SHIFT	-160.388 (-165.869;-158.298;-153.133)	327.19 (312.681;323.01;338.151)	81.173 (60.622;82.01;92.986)	-0.012 (-0.069;0.006;0.11)	NA	2.719 (1.242;2.426;3.145)	NA	NA	4.466 (4.055;4.498;4.971)	NA	NA	NA	NA	NA
	ER	-160.536 (-166.265;-158.669;-153.145)	327.486 (312.704;323.752;338.944)	81.469 (61.305;82.597;93.427)	NA	-0.111 (-0.276;-0.087;0)	4.303 (3.991;4.318;4.69)	NA	0.064 (0.005;0.081;0.228)	NA	NA	NA	NA	NA	NA
	BMM_Regime	-158.001 (-164.929;-157.228;-151.481)	322.417 (309.376;320.871;336.273)	76.4 (59.06;78.32;88.14)	0.047 (-0.032;0.062;0.218)	NA	5.783 (3.381;5.337;6.32)	NA	NA	1.802 (1.553;2.328;5.327)	NA	NA	NA	NA	NA
	OUM_Regime	-159.386 (-164.122;-157.02;-150.863)	327.473 (310.428;322.741;336.946)	81.456 (57.201;80.347;91.469)	NA	-0.845 (-1.217;-0.788;-0.402)	5.372 (4.927;5.594;6.991)	NA	0.119 (0.095;0.147;0.317)	NA	NA	8.169 (1.575;6.14;10.263)	NA	5.837 (2.183;4.731;7.329)	0.319 (0.232;0.422;1.144)
	BMM_Clade	-160.603 (-166.763;-158.377;-153.219)	327.621 (312.851;323.168;339.94)	81.604 (59.389;81.213;92.578)	0 (-0.002;0;0.021)	NA	4.224 (3.395;4.12;4.981)	NA	NA	4.155 (3.118;4.182;5.056)	NA	NA	NA	NA	NA
	OUM_Clade	-161.056 (-165.647;-158.499;-152.721)	330.814 (314.144;325.7;339.996)	84.797 (60.1;84.427;95.963)	NA	-0.142 (-0.443;-0.164;0.014)	5.438 (4.975;5.616;6.875)	NA	0.103 (0.078;0.127;0.253)	NA	NA	-2.441 (-3.354;0.419;9.822)	NA	6.751 (2.741;5.477;8.902)	0.279 (0.19;0.351;0.866)
	BMM_Geo	-135.627 (-154.669;-139.755;-126.986)	279.955 (262.674;288.211;318.039)	33.938 (30.363;42.101;57.667)	1.332 (0.822;1.455;2.013)	NA	1.615 (0.753;1.856;3.408)	NA	NA	0.47 (0.372;0.729;2.548)	26.214 (13.447;23.991;28.852)	NA	NA	NA	NA
	OUM_Geo	-117.473 (-127.418;-117.416;-107.78)	246.017 (226.631;245.903;265.907)	0 (0;0;0)	NA	3.011 (1.104;2.986;3.667)	25.882 (6.738;28.956;109.798)	NA	4.996 (1.231;5.563;20.82)	NA	NA	0.29 (-0.219;0.598;3.02)	-7.237 (-7.833;-6.787;-5.365)	0.139 (0.033;0.125;0.563)	64.658 (4.228;81.014;1139.458)
